# Supplementary material for: Inconsistent eating time is associated with obesity: A prospective study
Source: EXCLI J. 2022 Jan 14;21:300–6. doi: 10.17179/excli2021-4324 (PMC8971321; doi:10.17179/excli2021-4324)
Supplement: Supplementary data [file EXCLI-21-300-s-001.xlsx]

## Sheet: raw data
Sub_ID	Gender	Age	BMI	Late_eating (Yes, No)	Inconsistent_eating (Yes, No)	wheat (regularly, occasional, Do Not eat)	vegetables (regularly, occasional, Do Not eat)	fresh_fruit (regularly, occasional, Do Not eat)	fried_food (regularly, occasional, Do Not eat)	Pickled_food (regularly, occasional, Do Not eat)	red_meat (regularly, occasional, Do Not eat)	Subgroups (Consistent + Early, Consistent + Late, Inconsistent + Early, Inconsistent + Late)
Sub_01	Male	68	22.45	NO	NO	regularly	occasional	Occasional	Do NOT eat	Occasional	Do NOT eat	Consistent + Early
Sub_02	Male	61	30.85	NO	NO	regularly	regularly	Regularly	Occasional	Do NOT eat	Occasional	Consistent + Early
Sub_03	Male	70	24.94	NO	NO	regularly	regularly	Regularly	Occasional	Do NOT eat	Occasional	Consistent + Early
Sub_04	Male	51	25.02	NO	NO	Occasional	occasional	Occasional	Regularly	Do NOT eat	Occasional	Consistent + Early
Sub_05	Female	57	21.11	Yes	NO	Do NOT eat	regularly	Regularly	Occasional	Do NOT eat	Do NOT eat	Consistent + Late
Sub_06	Female	62	39.11	NO	NO	Occasional	regularly	Regularly	Occasional	Occasional	Occasional	Consistent + Early
Sub_07	Male	50	32.43	NO	NO	Occasional	regularly	Regularly	Occasional	Do NOT eat	Regularly	Consistent + Early
Sub_08	Male	72	25.97	NO	NO	regularly	regularly	Do NOT eat	Do NOT eat	Occasional	Do NOT eat	Consistent + Early
Sub_09	Female	51	27.25	Yes	NO	regularly	regularly	Regularly	Occasional	Occasional	Occasional	Consistent + Late
Sub_10	Male	60	28.45	Yes	NO	regularly	regularly	Regularly	Regularly	Occasional	Occasional	Consistent + Late
Sub_11	Male	51	26.69	Yes	NO	regularly	regularly	Regularly	Do NOT eat	Do NOT eat	Do NOT eat	Consistent + Late
Sub_12	Male	64	22.73	NO	NO	regularly	regularly	Regularly	Do NOT eat	Occasional	Do NOT eat	Consistent + Early
Sub_13	Female	57	20.48	Yes	NO	regularly	regularly	Regularly	Do NOT eat	Occasional	Do NOT eat	Consistent + Late
Sub_14	Female	50	21.74	NO	NO	regularly	regularly	Regularly	Occasional	Occasional	Do NOT eat	Consistent + Early
Sub_15	Male	61	38.31	NO	NO	Occasional	regularly	Regularly	Occasional	Occasional	Do NOT eat	Consistent + Early
Sub_16	Male	65	33.2	NO	Yes	Occasional	regularly	Regularly	Regularly	Do NOT eat	Do NOT eat	Inconsistent + Early
Sub_17	Female	50	39.16	Yes	Yes	Do NOT eat	regularly	Regularly	Regularly	Regularly	Regularly	Inconsistent + Late
Sub_18	Male	73	26.97	Yes	NO	Occasional	regularly	Regularly	Do NOT eat	Occasional	Occasional	Consistent + Late
Sub_19	Female	57	41.05	Yes	NO	regularly	regularly	Regularly	Regularly	Occasional	Regularly	Consistent + Late
Sub_20	Female	63	19.91	Yes	NO	regularly	regularly	Regularly	Do NOT eat	Occasional	Occasional	Consistent + Late
Sub_21	Male	53	35.31	Yes	NO	Occasional	occasional	Occasional	Regularly	Do NOT eat	Occasional	Consistent + Late
Sub_22	Female	50	20.67	NO	NO	regularly	regularly	Regularly	Occasional	Do NOT eat	Occasional	Consistent + Early
Sub_23	Male	65	29.95	NO	Yes	Occasional	regularly	Regularly	Do NOT eat	Occasional	Occasional	Inconsistent + Early
Sub_24	Male	59	36.02	NO	Yes	Occasional	regularly	Regularly	Occasional	Occasional	Occasional	Inconsistent + Early
Sub_25	Male	65	22.47	NO	NO	regularly	regularly	Regularly	Occasional	Do NOT eat	Occasional	Consistent + Early
Sub_26	Female	50	23.34	NO	NO	regularly	regularly	Regularly	Occasional	Occasional	Occasional	Consistent + Early
Sub_27	Female	73	19.3	NO	NO	Occasional	regularly	Regularly	Occasional	Occasional	Occasional	Consistent + Early
Sub_28	Male	56	26.31	NO	NO	Occasional	regularly	Occasional	Do NOT eat	Regularly	Regularly	Consistent + Early
Sub_29	Female	51	38.59	Yes	NO	Occasional	occasional	Occasional	Occasional	Occasional	Occasional	Consistent + Late
Sub_30	Female	74	22.85	NO	NO	Occasional	occasional	Occasional	Do NOT eat	Do NOT eat	Regularly	Consistent + Early
Sub_31	Male	57	34.97	Yes	NO	regularly	occasional	Do NOT eat	Occasional	Occasional	Occasional	Consistent + Late
Sub_32	Male	64	34.11	Yes	NO	regularly	regularly	Occasional	Regularly	Occasional	Regularly	Consistent + Late
Sub_33	Male	71	18.99	NO	NO	regularly	regularly	Regularly	Occasional	Occasional	Occasional	Consistent + Early
Sub_34	Male	70	23.33	NO	NO	regularly	regularly	Regularly	Do NOT eat	Do NOT eat	Occasional	Consistent + Early
Sub_35	Male	65	33.63	NO	Yes	regularly	regularly	Regularly	Regularly	Occasional	Occasional	Inconsistent + Early
Sub_36	Female	66	28.08	Yes	NO	regularly	regularly	Regularly	Occasional	Do NOT eat	Occasional	Consistent + Late
Sub_37	Female	69	21.58	NO	NO	regularly	regularly	Regularly	Occasional	Occasional	Do NOT eat	Consistent + Early
Sub_38	Female	60	31.82	NO	NO	regularly	regularly	Regularly	Occasional	Occasional	Occasional	Consistent + Early
Sub_39	Male	71	29.43	NO	NO	Do NOT eat	occasional	Do NOT eat	Regularly	Occasional	Regularly	Consistent + Early
Sub_40	Male	71	30.13	NO	NO	Occasional	regularly	Regularly	Occasional	Do NOT eat	Regularly	Consistent + Early
Sub_41	Female	62	38.23	NO	Yes	Occasional	occasional	Regularly	Occasional	Do NOT eat	Regularly	Inconsistent + Early
Sub_42	Female	60	22.81	Yes	NO	Occasional	regularly	Regularly	Occasional	Do NOT eat	Occasional	Consistent + Late
Sub_43	Male	73	29.99	Yes	NO	regularly	regularly	Regularly	Regularly	Regularly	Regularly	Consistent + Late
Sub_44	Female	60	30.62	NO	NO	Occasional	occasional	Regularly	Do NOT eat	Do NOT eat	Do NOT eat	Consistent + Early
Sub_45	Female	56	18.85	Yes	NO	regularly	regularly	Occasional	Regularly	Occasional	Occasional	Consistent + Late
Sub_46	Male	64	34.58	NO	Yes	regularly	regularly	Regularly	Occasional	Occasional	Occasional	Inconsistent + Early
Sub_47	Female	57	27.63	NO	Yes	regularly	regularly	Regularly	Occasional	Do NOT eat	Occasional	Inconsistent + Early
Sub_48	Male	57	42.18	Yes	NO	regularly	regularly	Regularly	Occasional	Occasional	Regularly	Consistent + Late
Sub_49	Female	42	32.58	Yes	Yes	regularly	regularly	Regularly	Occasional	Occasional	Regularly	Inconsistent + Late
